# Supplementary material for: Ku80 is involved in telomere maintenance but dispensable for genomic stability in Leishmania mexicana
Source: PLoS Negl Trop Dis. 2021 Dec 29;15(12):e0010041. doi: 10.1371/journal.pntd.0010041 (PMC8716037; doi:10.1371/journal.pntd.0010041)
Supplement: S1 Table — (XLSX) [file pntd.0010041.s001.xlsx]

## Sheet: S1 Table
primers for gene ablation: gRNA + primers for Neomycin amplification from pTNeo_v1 bearing complementary regions (HF - homology flanks) flanking the genes of interest
	LmxM.29.0340 KO	LmxM.08_29.1050 KO
primer name	primer sequence	primer sequence
5´gRNA	gaaattaatacgactcactataggAGAGACTAGCTTCTCTGCACgttttagagctagaaatagc	gaaattaatacgactcactataggTGATGACGCGCTGTAAAGGAgttttagagctagaaatagc
3´gRNA	gaaattaatacgactcactataggAGCGGAGCATCACAGGAGAGgttttagagctagaaatagc	gaaattaatacgactcactataggAAGAACGATAAGGGGACGTCgttttagagctagaaatagc
5´HF	TCTCCTCCTCAACCCACTTTTTATAAGGCAgtataatgcagacctgctgc	ACACCACACACAGCGTATCGCATCTCTCCAgtataatgcagacctgctgc
3´HF	TGTCCCTCGCTCTATACGCCCGCTCTTCCTccaatttgagagacctgtgc	TTACCGACCACCAAAACCTTGCCATCCCCTccaatttgagagacctgtgc
primers for cloning of LmxM.29.0340 and SAT into pLEXSY_IE-egfp-red-neo4: LmxM.29.0340 addback
primer name	primer sequence
Ku80_F_BglII	CCACCAGATCTATGCCCAAGGGTGCCACT
Ku80_R_3xHA_stop_NotI	AGGGCGGCCGCCTAGGCGTAGTCAGGCACGTCATACGGATATAGCGCGTAGTCCGGTACGTCATAGGGATAAAGAGCGTAATCTGGAACATCGTATGGGTACTGAATCTCTGTCAGCCAG
SAT_F_BamHI	CAGCCGGATCCATGAAGATTTCGGTGATCCCTG
SAT_R_SpeI	CTAGAACTAGTTTAGGCGTCATCCTGTGCTC
primers for SB probes amplification
probe name	F primer sequence	R primer sequence
18S	GACCGCACCAAGACGAACTA	GCTGAGGATATTCCCGTGGG
Ku80_5´UTR	ACGAACACACGAGAATCAGC	AAAGGCGCCAGTTTGAACAC
Ku80_CDS	TCATTGTGCGTGTGCTTTGC	TTGAAGGTATCGTCAGGTGCC
qPCR primers for telomeric proteins
gene name	F primer sequence	R primer sequence
Tb927.3.5030: KU70 protein	GATGCCGTTGTGTGCCTAGTT	CGCTCCGTTTTTACCAGCC
Tb927.3.5150: exonuclease, putative	ACCCGCACGAAATCATTGAG	TGCAAAACGCCGTCAGTTTC
Tb927.5.1700: replication Factor A 28 kDa subunit	AGCCACTTCCCCTTAACACG	TTCATTGCTGTCCGCCATAC
Tb927.6.1760: KU80 protein	AAGCTGTCCGCCATGAATGTC	GTGGAGGTGCCCCTCAACAT
Tb927.6.4330: telomere-associated protein	ATGCACATTGTGGAGGCAAC	GGGAATGTCGTGGTGAAAGC
Tb927.9.10770: polyadenylate-binding protein 2	TGCAGTCTCTGATGCCACAG	TCGCCGAGCACATTTTTCTG
Tb927.9.15360: 40S ribosomal protein S6	GACAAGGATGGTTTCCCGATG	GAAGGTGTTGAAGCCGATTGC
Tb927.9.3930: hypothetical protein	CGGGTTTCAATCTCTTCACGC	CCACAGCTTTGCCATGATTCG
Tb927.9.4000: hypothetical protein	CAACACCAGCTCCGTCATTC	CACGATGTGCTTGATGTCGC
Tb927.9.5020: HMG-box domain containing protein	CAAGTTCAGCCCTCAAGAAGAC	GTAGGCGTGCAAGATGTACTG
Tb927.9.8740: double RNA binding domain protein 3	AGCTGCTTGACCGCTTCTTC	GCCTTGCTTGATCTTGTCCAC
Tb927.10.12850: ttaggg binding factor	CAAGTTCAGCCCTCAAGAAGAC	GTAGGCGTGCAAGATGTACTG
Tb927.10.2200: hypothetical protein	AGCTGCTTGACCGCTTCTTC	GCCTTGCTTGATCTTGTCCAC
Tb927.10.2520: PrimPol-like protein 2	TGGCATCGATGAATCAGCTG	AAGTTGCGATCTTGCCTGTG
Tb927.10.4220: hypothetical protein	GCCGCTGATCTCAAGTTTTCC	GAGACTGATGACAATCGCTTCG
Tb927.10.6030: proteasome subunit alpha type-1	AAAACACCACCATCGCCATC	TTCTGGACGCATCTTGAACC
Tb927.10.6220: 5'-3' exoribonuclease D	CAGCTGGTTGAATTGGAGGAG	GTTGCTTGGCCCAGTCAGAG
Tb927.11.10190: telomerase reverse transcriptase	AAGTTCAGCAGCGTGTTTGG	TGTGCGTGTTCTTGGAACTC
Tb927.11.16120: hypothetical protein	GAAGGTGCTCGCTAAGAAGGAC	CTTTCCACTTCTTCCGCTCTGAC
Tb927.11.370: repressor activator protein 1	CACGACGACGATTCTCAAGTC	CAATGCCAAGGCTGCTGAAAC
Tb927.11.5550: DNA polymerase theta	AAGCCGTGAAGGTGATTGTG	TGCTGCTGTTCTGATGTTGC
Tb927.11.9870: telomere-associated protein 1	CATTCGCTTGACACTCTGGAC	CGGAAAGCAGCCGTAGTAGAAG
18S	TTATGGAGCTGTGCGACAAG	AGTACGTTCTCCCCCGAACT
