# Supplementary material for: Ku80 is involved in telomere maintenance but dispensable for genomic stability in Leishmania mexicana
Source: PLoS Negl Trop Dis. 2021 Dec 29;15(12):e0010041. doi: 10.1371/journal.pntd.0010041 (PMC8716037; doi:10.1371/journal.pntd.0010041)
Supplement: S3 Table — (XLSX) [file pntd.0010041.s003.xlsx]

## Sheet: S3 Table
		General read mapping analysis													GATK analysis			ALE analysis
Sample	Passage	Total reads	Mapped	%	Unmapped	%	Unique	%	Softclipped	%	SA:Z: tag	%	XA:Z: tag	%	SNPs	Deletions	%	Total pairs	Proper pairs	%	Improper	%	Chimeric	%	ALE score
WT	0	36042111	34776585	0.964888	1265526	0.0351124	33469084	0.928611	2228557	0.061832	515338	0.0142982	2067419	0.0573612	17013	313720	0.00870426	34080364	33177437	0.973506	476583	0.0139841	249752	0.00732833	-588512782
	25	35696381	32661367	0.914977	3035014	0.085023	31361012	0.878549	1970154	0.055192	578531	0.016207	1988314	0.0557007	17079	313864	0.0087926	31881187	30758923	0.964799	646447	0.0202768	355510	0.0111511	-528635897
	50	33856004	30974254	0.914882	2881750	0.0851178	29693402	0.87705	1997343	0.0589952	543336	0.0160484	1870412	0.0552461	17085	293710	0.00867527	30199748	29166755	0.965795	544551	0.0180316	311912	0.0103283	-532312291
	75	35305598	33953314	0.961698	1352284	0.0383023	32782190	0.928527	1813576	0.0513679	482225	0.0136586	2041069	0.0578115	17102	313973	0.00889301	33307500	32373403	0.971955	541775	0.0162659	284470	0.00854072	-503400513
	100	33517731	31601711	0.942836	1916020	0.0571644	30589199	0.912627	1431857	0.0427194	480261	0.0143286	1989301	0.0593507	17494	303324	0.00904966	31000671	30110121	0.971273	543635	0.0175362	343624	0.0110844	-426951219
ΔKu80	0	35263767	33847223	0.95983	1416544	0.04017	32594576	0.924308	1903816	0.0539879	506655	0.0143676	2048083	0.058079	17122	317348	0.00899927	33206500	32276574	0.971996	555366	0.0167246	258568	0.00778667	-520047312
	25	33592721	30629189	0.911781	2963532	0.0882195	29394346	0.875021	1804175	0.0537073	533582	0.0158839	1879837	0.0559597	17130	299502	0.00891568	29887039	28836497	0.96485	588039	0.0196754	327808	0.0109682	-492134988
	50	35239596	30823650	0.874688	4415946	0.125312	29384225	0.833841	1932811	0.0548477	677570	0.0192275	1953375	0.0554313	17121	312385	0.0088646	30066580	28977078	0.963764	687052	0.022851	425524	0.0141527	-511023322
	75	34873842	32981518	0.945738	1892324	0.054262	31858244	0.913528	1541282	0.0441959	510820	0.0146477	2090036	0.0599313	17481	320066	0.00917782	32370876	31303999	0.967042	724097	0.0223688	477778	0.0147595	-456307688
	100	34561370	31136000	0.90089	3425370	0.0991098	30007165	0.868228	1496208	0.0432913	516331	0.0149395	1985037	0.0574351	17467	308621	0.00892965	30560683	29643539	0.969989	612353	0.0200373	335056	0.0109636	-437661313
